# Supplementary material for: Permanent magnet array–driven navigation of wireless millirobots inside soft tissues
Source: Sci Adv. 2021 Oct 20;7(43):eabi8932. doi: 10.1126/sciadv.abi8932 (PMC8528412; doi:10.1126/sciadv.abi8932)
Supplement: Supplementary file 2 — Movies S1 to S3 [file sciadv.abi8932_movies_s1_to_s3.zip]

Archive with 3 entries (3 files):
- sciadv.abi8932_movie_s1.mp4
- sciadv.abi8932_movie_s2.mp4
- sciadv.abi8932_movie_s3.mp4
